# Supplementary material for: Frontal Lobe and Subregional Volumetric Alterations Across Alzheimer’s Disease, Amnestic Mild Cognitive Impairment, and Vascular Dementia: An MRI Volumetry Study
Source: Brain Sci. 2026 Mar 16;16(3):317. doi: 10.3390/brainsci16030317 (PMC13024419; doi:10.3390/brainsci16030317)
Supplement: Supplementary file 1 [file brainsci-16-00317-s001.zip]

Archive with 1 entries (1 files):
- brainsci-4175354-supplementary.pdf
